# Supplementary material for: Development of a functional salivary gland tissue chip with potential for high-content drug screening
Source: Commun Biol. 2021 Mar 19;4:361. doi: 10.1038/s42003-021-01876-x (PMC7979686; doi:10.1038/s42003-021-01876-x)
Supplement: Supplementary file 9 — Supplementary Data 1 [file 42003_2021_1876_MOESM9_ESM.xlsx]

## Sheet: Figure 1m
Quantification of the percentage of MB containing viable cells at days 0, 7, and 14
		n1	n2	n3	n4	n5		Average	SEM
	day 0	98.9247	100	100				99.6416	0.358423
	day 7	96	97.9167	91.3043	86.3158	87.7551		91.8584	2.25522
	day 14	100	94	90	93.2039			94.301	2.08709
	SEM

## Sheet: Figure 2a
AQP5
		day 0	day4	day 7	day 14
	N1	73.4525	0.122207	1.88371	1.15267
	N2	75.4778	0.0238038	0.94759	0.89636
	N3	133.916	0.700902	0.991481	0.681628
	N4	117.154	0.51587	1.02987	2.16053
	Average	100	0.340696	1.21316	1.2228
	SEM	15.14	0.160362	0.224147	0.32707

## Sheet: Figure 2b
NKCC1
		day 0	day4	day 7	day 14
	N1	122.906	0.808667	11.167	9.35149
	N2	114.631	0.367556	8.24627	9.25949
	N3	60.7551	4.10516	2.19181	5.41664
	N4	101.708	3.93807	2.81751	4.83372
	Average	100	2.30486	6.10564	7.21533
	SEM	13.7896	0.995832	2.16659	1.21275

## Sheet: Figure 2c
Mist1
		day 0	day4	day 7	day 14
	N1	111.047	3.00928	1.59278	0.531882
	N2	136.615	2.69373	2.56435	0.457411
	N3	63.226	4.89234	3.07542	1.9546
	N4	89.1116	8.07568	7.78097	2.69112
	Average	100	4.66776	3.75338	1.40875
	SEM	15.6354	1.2353	1.37729	0.548966

## Sheet: Figure 2d
k7
		day 0	day4	day 7	day 14
	N1	117.6	251.503	711.461	676.031
	N2	127.378	107.602	583.673	337.648
	N3	65.6045	1067.15	734.838	813.384
	N4	89.4182	552.796	527.12	555.504
	Average	100	494.764	639.273	595.642
	SEM	14.0069	212.146	50.0111	100.849

## Sheet: Figure 2e
k5
		day 0	day4	day 7	day 14
	N1	175.002	423.59	3640.39	10974.1
	N2	125.968	338.711	3871.34	20639.1
	N3	43.3488	3386.91	4949.75	11981.7
	N4	55.6815	3000.16	2731.41	6913.97
	Average	100	1787.34	3798.22	12627.2
	SEM	30.9207	815.879	455.92	2886.49

## Sheet: Figure 2f
SMA
		day 0	day4	day 7	day 14
	N1	99.193	4.86348	47.589	540.494
	N2	104.447	2.941	30.364	433.815
	N3	106.802	5.73721	11.0452	226.661
	N4	89.5579	4.19843	9.10423	487.624
	Average	100	4.43503	24.5256	422.148
	SEM	3.82678	0.589306	9.06251	68.7047

## Sheet: Figure 3a
Pip
		day 0	day4	day 7	day 14
	N1	88.3488	0.00822674	0.00690017	0.0017909
	N2	97.7026	0.00328022	0.00360767	0.00267639
	N3	112.694	0.00846697	0.00157014	0.000494585
	N4	101.255	0.0122368	0.00465382	0.00186225
	Average	100	0.00805268	0.00418295	0.00170603
	SEM	5.03107	0.00183678	0.00110916	0.000450999

## Sheet: Figure 3f
Amy1
		day 0	day 7	day 14
	N1	39.0098	30.1325	13.5658
	N2	41.256	22.1274	14.0294
	N3	83.4025	10.133	7.53673
	N4	138.901	50.3128	24.0186
	N5	197.431	26.8921	10.8839
	Average	100	27.9196	14.0069
	SEM	30.3745	6.54722	2.75722

## Sheet: Figure 3k
Smr3a
		day 0	day 7	day 14
	N1	39.8106	51.2077	34.798
	N2	91.1478	23.608	17.3141
	N3	169.042	26.2231	22.7313
	Average	100	33.6796	24.9478
	SEM	37.5674	8.79652	5.16741

[truncated: 40 more sheets: Figure 3l, Figure 3m, Figure 3n, Figure 3o, Figure 3p, Figure 4a, Figure 4b, Figure 4c, Figure 4e, Figure 4f, Figure 4g, Figure 4h, Figure 4i, Figure 4j, Figure 4l, Figure 4m, Figure 5d, Figure 5e, Figure 5h, Figure 5f …]
